# Supplementary material for: Molecular Cloning of the B4GALNT2 Gene and Its Single Nucleotide Polymorphisms Association with Litter Size in Small Tail Han Sheep
Source: Animals (Basel). 2018 Sep 20;8(10):160. doi: 10.3390/ani8100160 (PMC6210199; doi:10.3390/ani8100160)
Supplement: Supplementary file 1 [file animals-08-00160-s001.zip]

Archive with 7 entries (6 files):
- Supplementary file/Supplementary file 1.pdf
- Supplementary file/Supplementary file 2.png
- Supplementary file/Supplementary file 3.pdf
- Supplementary file/Supplementary file 4.pdf
- Supplementary file/Supplementary file 5.pdf
- Supplementary file/~$pplementary file 1.docx
- Supplementary file/
